# Supplementary material for: Diet and Endometriosis: An Umbrella Review
Source: Foods. 2025 Jun 13;14(12):2087. doi: 10.3390/foods14122087 (PMC12192176; doi:10.3390/foods14122087)
Supplement: Supplementary file 1 [file foods-14-02087-s001.zip]

Archive with 1 entries (1 files):
- foods-3635237-supplementary.pdf
